# Supplementary material for: Amyloid Beta Peptides Lead to Mast Cell Activation in a Novel 3D Hydrogel Model
Source: Int J Mol Sci. 2023 Jul 26;24(15):12002. doi: 10.3390/ijms241512002 (PMC10419190; doi:10.3390/ijms241512002)
Supplement: Supplementary file 1 [file ijms-24-12002-s001.zip]

Archive with 1 entries (1 files):
- ijms-2480991-supplementary.pdf
